# Supplementary material for: Generation and analysis of blueberry transcriptome sequences from leaves, developing fruit, and flower buds from cold acclimation through deacclimation
Source: BMC Plant Biol. 2012 Apr 2;12:46. doi: 10.1186/1471-2229-12-46 (PMC3378433; doi:10.1186/1471-2229-12-46)
Supplement: Additional file 1 — Most highly abundant sequences from each of the libraries along with their number of reads/frequency of reads and predicted expression patterns across the bud time points and the fruit development stages. Approximately 30 most highly abundant sequences from each of the libraries along with their number of reads/frequency of reads and predicted expression patterns across the bud time points (0, 397, 789, and 1333 chill hours) and fruit development stages (green, white, pink, and blue/ripe). [file 1471-2229-12-46-S1.XLSX]

## Sheet: Abundant genes
Library/MID	Most Highly Abundant Genes	Reads in Bud 0'	Reads in Bud 397'	Reads in Bud 789'	Reads in Bud 1333'	Reads in Green Fruit	Reads in White Fruit	Reads in Pink Fruit	Reads in Blue Fruit	Reads in Leaves	Bud	Fruit
Bud 0' chilling/MID 10	NA	00721-373	63	98	189	4	0	18	10	8	down/up	up/down
Bud 0' chilling/MID 10	pyrophosphate-dependent phosphofructokinase beta subunit	00384-338	162	88	321	0	59	122	87	52	down/up	up/down
Bud 0' chilling/MD 10	abscisic stress ripening	00023-290	0	10	202	0	0	126	195	151	down/up	up
Bud 0' chilling/MID 10	NA	02645-249	58	0	85	27	49	83	45	67	down	up
Bud 0' chilling/MID 10	burp domain-containing protein	00204-237	178	230	303	572	298	210	613	336	down/up	down
Bud 0' chilling/MD 10	dehydrin cor11	02675-225	0	50	0	136	0	54	96	0	down	down
Bud 0' chilling/MD 10	beta-glucosidase-like protein	00458-214	0	0	24	0	12	0	0	0	down
Bud 0' chilling/MID 10	protein	02597-212	160	31	110	59	71	50	45	38	down	up/down
Bud 0' chilling/MID 10	protein	00161-201	108	0	347	0	23	0	65	0	down/up	up/down
Bud 0' chilling/MID 10	protein	00145-200	74	55	144	116	102	80	160	16	down/up	down
Bud 0' chilling/MID 10	protein	02640-188	43	0	36	62	77	141	111	0	down	up/down
Bud 0' chilling/MID 10	protein	00054-187	46	0	50	54	63	33	41	131	down	down/up
Bud 0' chilling/MID 10	tonoplast intrinsic	00089-180	23	33	137	180	94	0	31	0	down/up	down
Bud 0' chilling/MID 10	bri1-kd interacting protein	00228-173	72	74	169	14	19	34	26	29	down/up	up
Bud 0' chilling/MD 10	protein	02643-171	113	14	0	46	55	40	31	108	down	down/up
Bud 0' chilling/MD 10	burp domain-containing protein	00075-166	178	230	257	572	298	210	494	62	up	down/up
Bud 0' chilling/MD 10	heat shock 70 kda protein	00253-162	19	5	68	177	64	68	32	5	down/up	down
Bud 0' chilling/MD 10	ascorbate peroxidase	00425-153	84	55	156	97	119	96	155	237	down/up	up
Bud 0' chilling/MID 10	protein	00477-151	37	36	62	6	10	21	18	9	down/up	up
Bud 0' chilling/MID 10	arginine decarboxylase	00148-149	64	5	67	57	48	72	53	41	down/up	up/down
Bud 0' chilling/MID 10	lipoxygenase	00182-149	32	0	19	24	0	17	0	0	down	down
Bud 0' chilling/MID 10	ccr4-associated factor	02614-149	97	11	98	42	60	34	24	36	down/up	up/down
Bud 0' chilling/MID 10	NA	00083-141	482	296	211	289	330	129	338	8	up/down	up/down
Bud 0' chilling/MID 10	storage protein	01003-137	251	157	308	32	34	72	82	67	up	up
Bud 0' chilling/MID 10	metallothionein-like protein	00105-135	32	0	4	404	293	210	14	301	down	down
Bud 0' chilling/MID 10	alpha tubulin 1	00191-133	86	98	242	77	205	75	225	0	down/up	up
Bud 0' chilling/MID 10	udp-glucose dehydrogenase	02596-133	54	0	49	47	30	65	44	44	down	up
Bud 0' chilling/MID 10	abscisic stress ripening	00021-132	40	40	116	127	204	95	141	72	down/up	down/up
Bud 0' chilling/MID 10	thioredoxin h	02616-130	64	30	120	220	0	0	160	137	down/up	down/up
Bud 0' chilling/MID 10	jasmonate zim-domain protein 1	00025-129	50	0	70	84	142	39	8	141	down/up	up/down
Bud 0' chilling/MID 10	ribulose- -bisphosphate carboxylase oxygenase small subunit	02650-125	106	175	0	189	337	25	0	0	down	up/down
Bud 0' chilling/MID 10	pollen allergen-like protein	00041-122	18	0	290	29	0	21	75	0	down/up	down/up
Bud 0' chilling/MID 10	protein	01629-121	100	74	97	224	68	290	85	42	down/up
Bud 0' chilling/MID 10	histone h3	00933-119	91	120	106	79	0	72	20	63	down	down/up
Bud 397' chilling/MID 4	NA	224	00044-282	296	211	289	330	129	338	8	up
Bud 397' chilling/MID 4	protease inhibitor ii	0	02666-190	111	22	27	49	0	12	0	up/down	up/down
Bud 397' chilling/MID 4	dna binding	107	00279-186	138	91	25	19	46	48	137	up/down	down/up
Bud 397' chilling/MID 4	lipid binding protein	96	01101-180	78	33	524	484	369	48	152	up/down	down
Bud 397' chilling/MID 4	hypothetical protein [Populus euphratica]	0	00954-173	0	0	14	0	14	15	0	up/down	down/up
Bud 397' chilling/MID 4	protein	286	00395-160	31	110	59	71	50	45	38	down/up	up/down
Bud 397' chilling/MID 4	pyrophosphate-dependent phosphofructokinase beta subunit	338	00324-156	80	321	0	59	122	80	52	down/up	up/down
Bud 397' chilling/MID 4	lipid transfer protein	0	00130-148	136	0	290	63	0	0	0	up/down	down
Bud 397' chilling/MID 4	NA	224	00049-143	296	211	309	294	129	357	8	down/up
Bud 397' chilling/MID 4	storage protein	137	02700-143	157	119	32	34	72	82	67	up/down	up/down
Bud 397' chilling/MID 4	defensin 1	0	01386-141	0	0	0	0	0	0	0	up/down	no reads
Bud 397' chilling/MID 4	group 4 late embryogenesis-abundant protein	15	02670-139	210	30	86	181	181	177	0	up/down	up/down
Bud 397' chilling/ MID 4	high mobility group family	96	00194-133	141	112	36	25	24	24	45	up/down	down/up
Bud 397' chilling /MID 4	light-harvesting complex ii protein lhcb1	109	01134-125	56	176	216	203	36	44	186	down/up	down
Bud 397' chilling/MID 4	s-adenosyl-l-homocysteine hydrolase	91	00249-114	53	0	70	84	68	50	12	up/down	up/down
Bud 397' chilling /MID 4	protein	0	00368-113	14	0	46	55	40	31	108	up/down	down/up
Bud 397' chilling /MID 4	burp domain-containing protein	427	00148-112	230	303	572	298	210	613	336	down/up	down
Bud 397' chilling /MID 4	protein	338	00907-108	0	347	0	23	0	65	0	down/up	up/down
Bud 397' chilling /MID 4	protein	65	00168-106	86	38	28	19	22	0	48	up/down	down/up
Bud 397' chilling /MID 4	ribulose- -bisphosphate carboxylase oxygenase small subunit	125	02742-106	175	0	189	337	25	0	0	up/down	up/down
Bud 397' chilling/MID 4	amino acid selective channel protein	22	00453-102	83	35	18	19	0	0	20	up/down	down/up
Bud 397' chilling /MID 4	pointed first leaf	58	00116-101	147	152	73	26	40	54	20	up	down
Bud 397' chilling /MID 4	protein	121	00183-100	74	97	189	68	290	85	42	down/up
Bud 397' chilling/ MID 4	ccr4-associated factor	149	00210-97	11	98	42	60	34	24	36	down/up	up/down
Bud 397' chilling/ MID 4	cyclophilin	60	00032-96	70	53	50	183	75	0	58	up/down	up/down
Bud 397' chilling/MID 4	NA	74	00128-96	130	104	105	136	156	265	79	up/down	up/down
Bud 397' chilling/MID 4	protein	19	02668-96	104	8	0	19	0	0	33	up/down	down/up
Bud 397' chilling/MID 4	60s ribosomal protein l7a	51	00020-94	110	88	66	50	42	69	23	up	down
Bud 397' chilling/MID 4	60s ribosomal protein l28	48	00606-94	98	99	44	46	29	31	40	up	down/up
Bud 397' chilling/MID 4	lactoylglutathione lyase	49	01232-94	12	0	66	66	67	75	94	up/down	up
Bud 789' chilling/MID 1	defensin protein	51	37	00125-262	61	17	0	0	0	0	up/down	down
Bud 789' chilling/MID 1	group 4 late embryogenesis-abundant protein	15	139	00095-210	12	86	181	181	177	0	up/down	up/down
Bud 789' chilling/MID 1	s-adenosylmethionine decarboxylase	40	44	00617-198	51	0	20	66	38	24	up/down
Bud 789' chilling/MID 1	ribulose- -bisphosphate carboxylase oxygenase small subunit	125	106	02592-175	0	189	337	25	0	0	up/down	up/down
Bud 789' chilling/MID 1	ubiquitin extension protein	0	13	02577-171	37	149	132	0	0	0	up/down	down
Bud 789' chilling/MID 1	storage protein	137	143	02603-157	119	32	34	72	82	67	up/down	up/down
Bud 789' chilling/MID 1	NA	0	425	00022-148	211	272	306	60	316	0	up/down
Bud 789' chilling/MID 1	burp domain-containing protein	427	178	02601-146	303	572	298	210	494	336	down/up	down/up
Bud 789' chilling/MID 1	high mobility group family	96	133	00587-141	112	36	25	24	24	45	up/down	down/up
Bud 789' chilling/MID 1	galactinol synthase 1	0	78	00115-140	0	0	0	0	0	249	up/down	up
Bud 789' chilling/MID 1	dna binding	107	186	00346-138	91	25	19	46	48	137	up/down	down/up
Bud 789' chilling/MID 1	lipid transfer protein	0	0	00217-136	0	290	0	0	0	0	up/down	down
Bud 789' chilling/MID 1	NA	0	105	01667-130	104	105	136	156	265	79	up	up/down
Bud 789' chilling/MID 1	"like" protein	0	82	00048-129	48	79	81	43	43	36	up/down	down
Bud 789' chilling/MID 1	r3h domain containing	0	72	00582-120	14	16	40	26	31	32	up/down	up/down
Bud 789' chilling/MID 1	histone h3	156	127	00668-120	135	62	0	72	20	89	down	down/up
Bud 789' chilling/MID 1	unnamed protein product [Vitis vinifera]	0	64	01097-112	46	0	65	50	35	72	up/down	up
Bud 789' chilling/MID 1	60s ribosomal protein	55	82	01359-112	95	48	50	57	67	0	up/down	up/down
Bud 789' chilling/MID 1	protease inhibitor ii	0	190	00054-111	22	27	49	0	12	0	up/down	up/down
Bud 789' chilling/MID 1	60s ribosomal protein l7a	51	94	00214-110	88	66	50	42	69	23	up/down	down
Bud 789' chilling/MID 1	protein	7	82	00163-105	17	0	7	0	0	38	up/down	up
Bud 789' chilling/MID 1	protein	19	96	00114-104	8	0	19	0	0	33	up/down	up
Bud 789' chilling/MID 1	protein	0	12	00183-104	0	0	0	0	0	43	up/down	up
Bud 789' chilling/MID 1	60s acidic ribosomal protein p0	69	65	02645-104	97	66	55	33	62	0	up	up/down
Bud 789' chilling/MID 1	protein	42	54	00788-102	40	0	0	23	9	10	up/down	up/down
Bud 789' chilling/MID 1	60s ribosomal protein l28	48	94	00546-98	99	0	46	29	31	40	up	up/down
Bud 789' chilling/MID 1	pathogenesis related protein pr10	22	0	00786-98	25	33	41	11	63	0	up/down	up/down
Bud 789' chilling/MID 1	NA	373	63	01092-98	189	4	0	18	10	8	down/up	up/down
Bud 789' chilling/MID 1	translationally controlled tumor protein	31	64	00002-97	26	65	83	92	78	33	up/down	up/down
Bud 789' chilling/MID 1	granule-bound starch synthase	19	8	00263-96	0	8	18	0	0	83	up/down
Bud 1333' chilling/MID 2	pyrophosphate-dependent phosphofructokinase beta subunit	338	156	80	00235-297	0	59	122	80	52	down/up	up/down
Bud 1333' chilling/MID 2	unknown [Glycine max]	0	44	39	02371-286	0	0	0	0	0	up	no reads
Bud 1333' chilling/MID 2	PREDICTED: hypothetical protein [Vitis vinifera]	122	18	0	00141-281	29	0	21	75	0	down/up	up/down
Bud 1333' chilling/MID 2	men-8 protein	0	0	0	02409-259	0	0	0	0	0	up	no reads
Bud 1333' chilling/MID 2	lipid binding	0	0	0	00122-251	0	0	0	0	0	up	no reads
Bud 1333' chilling/MID 2	unknown [Picea sitchensis]	133	86	98	00071-236	77	205	75	225	0	down/up
Bud 1333' chilling/MID 2	thaumatin-like protein	111	31	15	00408-236	11	6	38	0	5	down/up	up/down
Bud 1333' chilling/MID 2	af281656_1 transcription factor	290	0	10	00877-202	0	0	126	195	151	down/up	up/down
Bud 1333' chilling/MID 2	dehydration-induced protein rd22-like protein 1	427	178	230	02339-201	572	298	210	613	336	down/up
Bud 1333' chilling/MID 2	NA	711	171	98	00469-189	4	0	18	10	8	down/up	up/down
Bud 1333' chilling/MID 2	chlorophyll a b-binding protein	109	125	56	02403-176	216	203	36	44	186	down/up	down/up
Bud 1333' chilling/MID 2	plastocyanin chloroplast	36	28	20	02364-166	130	120	0	0	357	down/up	down/up
Bud 1333' chilling/MID 2	predicted protein [Populus trichocarpa]	173	72	74	00161-165	14	19	34	26	29	down/up	up
Bud 1333' chilling/MID 2	PREDICTED: hypothetical protein [Vitis vinifera]	201	108	0	01539-158	0	23	0	65	0	down/up	up/down
Bud 1333' chilling/MID 2	s-adenosylmethionine synthetase	144	87	15	00450-150	113	143	128	52	13	down/up	up/down
Bud 1333' chilling/MID 2	cinnamoyl- reductase	0	0	0	00099-144	0	0	0	0	0	up	no reads
Bud 1333' chilling/MID 2	PREDICTED: hypothetical protein [Vitis vinifera]	200	74	55	00352-144	116	102	80	160	16	down/up	up/down
Bud 1333' chilling/MID 2	nucleoside diphosphate kinase	96	53	80	00052-139	210	205	270	110	60	down/up	up/down
Bud 1333' chilling/MID 2	calreticulin	117	45	0	00416-139	74	77	96	42	24	down/up	up/down
Bud 1333' chilling/MID 2	NA	224	482	296	00784-139	289	330	129	338	8	up/down	up/down
Bud 1333' chilling/MID 2	hypothetical protein [Vitis vinifera]	180	23	33	00147-137	180	94	0	31	0	down/up	down
Bud 1333' chilling/MID 2	sucrose synthase	87	0	0	00313-135	21	14	0	0	0	down/up	down
Bud 1333' chilling/MID 2	pointed first leaf	58	117	147	01154-133	73	26	40	54	20	up	down
Bud 1333' chilling/MID 2	thioredoxin h	130	64	30	00782-120	220	0	0	160	137	down/up	down/up
Bud 1333' chilling/MID 2	60s ribosomal protein	50	86	95	02294-116	90	76	31	42	32	up	down
Bud 1333' chilling/MID 2	abscisic stress ripening protein homolog	132	40	40	02388-116	127	204	95	141	72	down/up	up/down
Bud 1333' chilling/MID 2	h2b_goshi ame: full=histone h2b	25	16	0	02404-116	17	0	12	0	0	down/up	down
Bud 1333' chilling/MID 2	chloroplast carbonic anhydrase	0	0	0	00251-115	10	0	0	0	467	up	down/up
Bud 1333' chilling/MID 2	high mobility group protein	96	133	141	00598-112	36	25	24	24	45	up/down	down/up
Green fruit/MID 6	metallothionein-like protein	135	32	0	10	00323-404	293	210	14	301	down	down
Green fruit/MID 6	burp domain-containing protein	427	178	230	257	00221-372	298	210	613	336	down	down/up
Green fruit/MID 6	lipid transfer protein	148	0	136	0	02235-290	0	0	0	0		down
Green fruit/MID 6	dehydrin protein	0	8	34	0	00360-266	197	122	45	0	up/down	down
Green fruit/MID 6	2s albumin	0	180	6	0	02228-232	438	104	165	0	up/down	up/down
Green fruit/MID 6	pectate lyase	0	0	7	0	00191-230	217	432	28	0	up/down	up/down
Green fruit/MID 6	acid invertase	0	0	0	0	00099-228	208	272	134	0	no reads	up/down
Green fruit/MID 6	thioredoxin h	130	64	30	120	00100-220	0	0	160	137	down/up	down/up
Green fruit/MID 6	light-harvesting complex ii protein lhcb1	109	125	56	176	00374-216	203	36	44	186	down/up	down
Green fruit/MID 6	cysteine proteinase precursor	33	33	40	21	00292-215	263	377	127	54	up/down	up/down
Green fruit/MID 6	nucleoside diphosphate kinase	96	53	80	139	00187-210	205	270	110	60	down/up	up/down
Green fruit/MID 6	NA	224	482	296	211	00056-208	330	129	338	8	up/down	up/down
Green fruit/MID 6	NA	42	0	0	0	00012-200	258	0	127	29	down	down/up
Green fruit/MID 6	NA	0	0	0	0	00263-204	0	0	0	0	no reads	down
Green fruit/MID 6	at5g25610 t14c9_150	427	178	230	303	00032-200	298	210	613	336	down/up	up
Green fruit/MID 6	protein	0	0	0	0	00388-199	0	0	0	0	no reads	down
Green fruit/MID 6	endo-beta- -glucanase	6	0	7	0	00086-197	119	141	14	0	up/down	down
Green fruit/MID 6	sah7 protein	69	51	17	97	00560-195	157	182	147	9	down/up
Green fruit/MID 6	protein	121	100	74	97	00014-189	68	290	85	42	down/up	down/up
Green fruit/MID 6	ribulose- -bisphosphate carboxylase oxygenase small subunit	125	106	175	0	00057-189	337	25	0	0	up/down	up/down
Green fruit/MID 6	tonoplast intrinsic	180	23	33	137	00309-180	94	0	31	0	down/up	down
Green fruit/MID 6	NA	255	259	300	165	00385-173	313	57	206	73	up/down	up/down
Green fruit/MID 6	class i chitinase	17	20	47	10	00058-172	160	227	20	7	up/down	down
Green fruit/MID 6	NA	299	259	300	165	00116-169	313	57	210	73	up/down	up/down
Green fruit/MID 6	major latex-like protein	72	44	38	0	02206-168	45	114	37	0	down	down/up
Green fruit/MID 6	class i extracellular chitinase	17	20	47	10	00059-160	0	227	20	7	up/down	down/up
Green fruit/MID 6	ful-like protein 2	0	0	0	7	00283-157	410	121	85	0	up	up/down
Green fruit/MID 6	metallothionein-like protein	58	0	0	86	00220-154	208	85	153	0	down/up	down/up
Green fruit/MID 6	aquaporin	15	21	22	8	00064-151	95	137	81	11	up/down	down/up
Green fruit/MID 6	inorganic pyrophosphatase	22	59	85	39	00209-144	102	80	41	93	up/down	down
Green fruit/MID 6	chloroplast protein 12	15	245	30	40	00029-141	0	126	35	228	up/down	down/up
White fruit/MID 7	ribulose- -bisphosphate carboxylase oxygenase small subunit	125	286	181	0	689	01996-337	129	12	0	up/down	down
White fruit/MID 7	metallothionein-like protein	135	32	0	10	404	01965-293	210	14	301	down	down
White fruit/MID 7	cysteine proteinase precursor	33	33	40	21	215	00197-263	377	127	54	down	up/down
White fruit/MID 7	NA	42	0	0	0	200	00075-258	0	127	29	down	down/up
White fruit/MID 7	NA	199	425	206	211	272	00249-243	60	316	0	up/down	down/up
White fruit/MID 7	ap1-like protein	0	0	0	7	157	00059-210	121	85	0	up	up/down
White fruit/MID 7	chloroplast protein 12	15	65	24	40	141	01976-209	22	23	228	up	up/down
White fruit/MID 7	acid invertase	0	0	0	0	228	00008-208	272	134	0	no reads	down
White fruit/MID 7	pectate lyase	0	0	0	0	267	00232-208	432	28	0	no reads	down/up
White fruit/MID 7	metallothionein-like protein	58	0	0	86	154	01992-208	85	153	0	down/up	down/up
White fruit/MID 7	nucleoside diphosphate kinase	96	53	80	139	210	02024-205	270	110	60	down/up	up/down
White fruit/MID 7	light-harvesting complex ii protein lhcb1	109	125	56	176	216	00078-203	36	44	186	down/up	down
White fruit/MID 7	f chain improved model of plant photosystem i	0	0	0	0	0	00260-202	0	0	0	no reads	up/down
White fruit/MID 7	ful-like protein 1	0	0	0	7	157	02004-200	121	85	0	up	up/down
White fruit/MID 7	flavonoid 3 -hydroxylase	5	0	0	0	100	00509-199	135	268	0	down	up/down
White fruit/MID 7	dehydrin protein	0	8	34	0	266	00018-197	122	45	0	up/down	down
White fruit/MID 7	alpha tubulin 1	133	86	98	242	77	01977-194	75	225	0	down/up	up/down
White fruit/MID 7	abscisic stress ripening	132	40	40	116	127	01972-191	95	141	72	down/up	up/down
White fruit/MID 7	group 4 late embryogenesis-abundant protein	15	139	210	12	86	02011-181	181	177	0	up/down	up
White fruit/MID 7	burp domain-containing protein	427	178	230	303	572	00307-175	210	613	336	down/up	down/up
White fruit/MID 7	NA	255	259	300	165	458	01947-174	57	206	73	up/down	down/up
White fruit/MID 7	elongation factor 1-	164	164	82	215	194	00001-167	233	336	59	down/up	down/up
White fruit/MID 7	21 kda protein	0	0	0	0	124	00020-163	168	0	0	no reads	up/down
White fruit/MID 7	hydrophobic protein lti6a	44	0	7	14	0	00151-161	0	90	0	down	up/down
White fruit/MID 7	class i chitinase	17	20	47	10	332	00191-160	227	20	16	up/down	down
White fruit/MID 7	sah7 protein	69	51	17	97	195	02029-157	182	147	0	down/up
Pink fruit/ MID 8	pectate lyase	0	0	0	0	267	217	00080-374	28	0	no reads	up/down	start here**
Pink fruit/ MID 8	cytochrome b5	55	0	5	38	15	76	00276-358	163	16	down	up/down
Pink fruit/ MID 8	cysteine protease-like protein	33	33	40	13	215	263	01955-296	127	54	up/down	up/down
Pink fruit/ MID 8	protein	121	100	74	97	224	80	00086-290	85	92	down/up
Pink fruit/ MID 8	cyclophilin	103	48	44	93	104	80	00003-277	156	17	down/up	up/down
Pink fruit/ MID 8	beta- soluble isoenzyme i	0	0	0	0	228	208	00036-272	134	0	no reads	up/down
Pink fruit/ MID 8	nucleoside diphosphate kinase	96	53	80	139	210	205	01947-270	110	60	down/up	up/down
Pink fruit/ MID 8	pectate lyase	0	0	0	0	85	89	00065-262	23	0	no reads	up/down
Pink fruit/ MID 8	glutathione peroxidase	114	72	33	43	65	55	01908-245	112	74	down	up/down
Pink fruit/ MID 8	metallothionein-like protein	135	32	0	10	404	293	00046-210	14	301	down	down/up
Pink fruit/ MID 8	1-aminocyclopropane-1-carboxylate oxidase	39	0	0	19	15	30	01930-203	259	0	down	up/down
Pink fruit/MID 8	chalcone synthase	175	52	14	14	43	45	00073-201	80	62	down	up/down
Pink fruit/MID 8	anthocyanidin synthase	56	0	0	31	20	5	00254-201	49	61	down/up	up/down
Pink fruit/MID 8	legumin-like protein	0	0	0	0	25	106	00277-190	0	0	no reads	up/down
Pink fruit/MID 8	sah7 protein	69	51	17	97	195	157	00303-182	147	9	down/up
Pink fruit/MID 8	class i extracellular chitinase	17	20	47	10	332	160	01907-182	20	7	up/down	down
Pink fruit/ MID 8	group 4 late embryogenesis-abundant protein	15	139	210	12	86	181	01954-181	177	0	up/down	up/down
Pink fruit/ MID 8	aquaporin	12	17	23	11	108	122	00097-171	105	0	up/down	up/down
Pink fruit/ MID 8	4-hydroxyphenylpyruvate dioxygenase	0	9	0	0	42	70	00358-170	39	0	up/down	up/down
Pink fruit/MID 8	polygalacturonase-1 non-catalytic subunit beta	10	43	10	27	136	75	00018-169	52	41	up/down
Pink fruit/MID 8	pectinesterase inhibitor	0	0	0	0	124	163	00075-168	0	0	no reads	up/down
Pink fruit/ MID 8	actin	63	60	67	102	146	72	01912-168	166	13	down/up
Pink fruit/ MID 8	burp domain-containing protein	508	375	243	290	596	397	01742-163	744	488	down/up	down/up
Ripe fruit/ MID 3	aspartic proteinase	55	67	58	37	119	89	142	00104-312	65	up/down
Ripe fruit/ MID 3	burp domain-containing protein	427	178	230	257	500	298	210	00100-285	596	down/up	down/up
Ripe fruit/ MID 3	flavonoid 3 -hydroxylase	0	0	0	0	100	199	135	00015-268	0	no reads
Ripe fruit/ MID 3	1-aminocyclopropane-1-carboxylate oxidase	39	0	0	19	15	30	203	00128-259	0	down/up	up/down
Ripe fruit/ MID 3	unknown [Picea sitchensis]	133	86	17	242	114	239	75	00010-225	0	down/up	up/down
Ripe fruit/ MID 3	NA	74	105	137	104	105	136	156	00787-223	79	up/down	up/down
Ripe fruit/ MID 3	NA	224	482	296	211	289	330	129	00151-209	8	up/down
Ripe fruit/ MID 3	burp domain-containing protein	427	178	230	303	572	298	210	01914-209	336	down/up	down/up
Ripe fruit/ MID 3	af281656_1 transcription factor	290	0	10	202	0	0	126	00089-195	151	down/up	up/down
Ripe fruit/ MID 3	thioredoxin h-	50	58	33	31	0	85	104	01913-181	47	up/down	up/down
Ripe fruit/ MID 3	late embryogenesis abundant protein	15	139	210	12	86	181	181	01906-177	0	up/down	up/down
Ripe fruit /MID 3	PREDICTED: hypothetical protein [Vitis vinifera]	0	0	14	0	12	49	54	01918-167	19	up/down	up/down
Ripe fruit /MID 3	cytochrome b5	55	47	5	38	15	76	358	00179-163	16	down/up	up/down
Ripe fruit /MID 3	thioredoxin h	130	64	30	120	220	0	0	00037-160	17	down/up
Ripe fruit /MID 3	PREDICTED: hypothetical protein [Vitis vinifera]	200	74	55	144	116	102	80	01934-160	16	down/up
Ripe fruit /MID 3	elongation factor 1-alpha	129	142	82	215	194	255	233	00235-158	34	down/up	up/down
Ripe fruit /MID 3	PREDICTED: hypothetical protein isoform 2 [Vitis vinifera]	67	110	112	98	73	34	73	00069-156	0	up/down
Ripe fruit /MID 3	cyclophilin [Camellia oleifera]	103	48	44	93	104	80	277	00212-156	17	down/up
Ripe fruit /MID 3	metallothionein-like protein	58	0	0	86	386	208	85	01902-153	0	down/up	down
Ripe fruit /MID 3	acyl- -binding protein	57	41	40	78	127	102	106	00753-150	44	down/up
Ripe fruit /MID 3	pollen-specific protein c13	69	51	17	97	195	157	182	01891-147	9	down/up
Ripe fruit /MID 3	unnamed protein product [Vitis vinifera]	17	36	51	31	129	128	138	01900-146	31	up/down	up/down
Ripe fruit /MID 3	flavonol 4-	0	0	0	0	71	74	143	01930-145	0	no readss	up/down
Ripe fruit /MID 3	cii small heat shock protein 1	7	0	0	0	0	0	66	00162-142	11	down	up/down
Ripe fruit /MID 3	abscisic stress ripening protein homolog	132	40	40	116	127	204	95	01939-141	72	down/up	up/down
Ripe fruit /MID 3	glutathione s-transferase	100	15	84	0	0	0	148	01919-139	0		up/down
Ripe fruit/ MID 3	NA	299	259	300	165	458	313	57	00053-137	73
Ripe fruit /MID 3	vacuolar invertase	0	0	0	0	228	208	272	00199-134	0	no reads
Ripe fruit /MID 3	fructose-bisphosphate aldolase-like protein	56	32	51	82	86	59	134	00378-129	17	down/up
Ripe fruit /MID 3	PREDICTED: hypothetical protein [Vitis vinifera]	0	0	0	0	101	132	111	01933-129	0	no reads
Ripe fruit /MID 3	elongation factor 1 alpha	164	165	82	215	194	289	233	00032-128	59	down/up	up/down
Ripe fruit /MID 3	NA	42	0	0	0	200	258	0	00011-127	29	down
Ripe fruit /MID 3	unknown [Populus trichocarpa x Populus deltoides]	33	33	40	21	215	263	377	00113-127	54	up/down
Ripe fruit /MID 3	homogentisate -	0	15	11	5	96	89	106	00038-126	0	up/down
Ripe fruit /MID 3	phosphoenolpyruvate carboxykinase	0	0	0	0	37	68	175	00122-126	0	no reads	up/down
Leaves/MID 5	type iii chlorophyll a b-binding protein	20	19	16	46	51	50	0	6	01734-523	down/up	down/up
Leaves/MID 5	carbonic anhydrase	0	0	0	115	10	0	0	0	01779-467	up	down/up
Leaves/MID 5	glutamine synthetase	64	21	0	74	145	127	86	68	00034-422	down/up	down/up
Leaves/MID 5	plastocyanin chloroplast	36	28	20	166	130	120	0	0	00076-357	down/up	down/up
Leaves/MID 5	metallothionein-like protein	135	32	0	10	404	293	210	14	00227-301	down/up
Leaves/MID 5	lhca2 protein	26	23	43	61	78	57	0	6	00158-295	down/up	down/up
Leaves/MID 5	fructose bisphosphate aldolase	19	22	58	25	35	19	0	0	00102-275	up/down	down/up
Leaves/MID 5	catalase	5	30	22	33	56	70	39	74	01711-267
Leaves/MID 5	burp domain-containing protein	427	178	230	303	572	298	210	613	01714-266	down/up
Leaves/MID 5	thiamin biosynthetic enzyme	36	66	56	58	103	52	12	77	00009-260	up/down	down/up
Leaves/MID 5	galactinol synthase 1	0	71	140	0	0	0	0	0	00063-249	up/down	up
Leaves/MID 5	aminotransferase 2	0	43	74	22	0	0	0	0	00649-249	up/down	up
Leaves/MID 5	NA	57	0	0	42	0	0	0	0	00178-238	down/up	up
Leaves/MID 5	chloroplast protein 12	15	65	24	40	141	209	22	23	00248-228
Leaves/MID 5	ascorbate peroxidase	193	84	55	156	97	119	96	155	00051-219	down/up	up
Leaves/MID 5	at3g26650 mlj15_5	15	15	13	58	21	8	0	0	01750-200	up	down/up
Leaves/MID 5	glycolate oxidase	0	0	0	14	17	12	0	0	00017-191	up	down/up
Leaves/MID 5	light-harvesting complex ii protein lhcb1	109	125	56	176	216	203	36	44	00007-186
Leaves/MID 5	psi-p (photosystem i p subunit) dna binding	12	25	17	33	11	13	0	0	01756-183		down/up
Leaves/MID 5	peroxisomal membrane	0	0	22	0	92	158	6	12	00030-179	up/down
Leaves/MID 5	unknown [Medicago truncatula]	21	37	22	50	26	27	40	18	00186-178
Leaves/MID 5	photosystem ii reaction center w chloroplast	15	32	17	0	50	0	9	0	01735-173	up/down	down
Leaves/MID 5	light-harvesting complex ii protein lhcb3	21	11	0	34	20	5	5	0	00271-172	down/up	down

## Sheet: %
Library/MID	Most Highly Abundant Genes	Contig	Reads in Bud 0'	%	Reads in Bud 397'	%	Reads in Bud 789'	%	Reads in Bud 1333'	%	Reads in Green Fruit	%	Reads in White Fruit	%	Reads in Pink Fruit	%	Reads in Blue Fruit	%	Reads in Leaves	%	Predicted Expression in Buds	Predicted Expression in Fruit
Bud 0' chilling/MID 10	NA	721	373	0.533291	63	0.0849411	98	0.140252	189	0.259855	4	0.00546687	0	0	18	0.0261753	10	0.0167723	8	0.0128072	down/up	constant
Bud 0' chilling/MID 10	pyrophosphate-dependent phosphofructokinase beta subunit	384	338	0.483251	162	0.21842	88	0.125941	321	0.44134	0	0	59	0.0851863	122	0.177411	87	0.145919	52	0.0832466	down/up	up/down
Bud 0' chilling/MD 10	abscisic stress ripening	23	290	0.414623	0	0	10	0.0143115	202	0.277728	0	0	0	0	126	0.183227	195	0.32706	151	0.241735	down/up	up
Bud 0' chilling/MID 10	NA	2645	249	0.356004	58	0.0781998	0	0	85	0.116866	27	0.0369014	49	0.0707479	83	0.120697	45	0.0754755	67	0.10726	down/up	up/down
Bud 0' chilling/MID 10	burp domain-containing protein	204	237	0.338847	178	0.239992	230	0.329164	303	0.416592	572	0.781763	298	0.430263	210	0.305379	613	1.02814	336	0.537901	down/up	down/up
Bud 0' chilling/MD 10	dehydrin cor11	2675	225	0.321691	0	0	50	0.0715574	0	0	136	0.185874	0	0	54	0.078526	96	0.161014	0	0	down	down/up
Bud 0' chilling/MD 10	beta-glucosidase-like protein	458	214	0.305963	0	0	0	0	24	0.0329974	0	0	12	0.017326	0	0	0	0	0	0	down	constant
Bud 0' chilling/MID 10	protein	2597	212	0.303104	160	0.215724	31	0.0443656	110	0.151238	59	0.0806363	71	0.102512	50	0.0727093	45	0.0754755	38	0.0608341	down/up	constant
Bud 0' chilling/MID 10	protein	161	201	0.287377	108	0.145613	0	0	347	0.477087	0	0	23	0.0332082	0	0	65	0.10902	0	0	down/up	up
Bud 0' chilling/MID 10	protein	145	200	0.285947	74	0.0997721	55	0.0787131	144	0.197984	116	0.158539	102	0.147271	80	0.116335	160	0.268357	16	0.0256143	down/up	down/up
Bud 0' chilling/MID 10	protein	2640	188	0.26879	43	0.0579757	0	0	36	0.0494961	62	0.0847365	77	0.111175	141	0.20504	111	0.186173	0	0	down	up/down
Bud 0' chilling/MID 10	protein	54	187	0.267361	46	0.0620205	0	0	50	0.0687446	54	0.0738028	63	0.0909616	33	0.0479881	41	0.0687666	131	0.209717	down	constant
Bud 0' chilling/MID 10	tonoplast intrinsic	89	180	0.257352	23	0.0310103	33	0.0472279	137	0.18836	180	0.246009	94	0.13572	0	0	31	0.0519942	0	0	down/up	down
Bud 0' chilling/MID 10	bri1-kd interacting protein	228	173	0.247344	72	0.0970756	74	0.105905	169	0.232357	14	0.019134	19	0.0274329	34	0.0494423	26	0.0436081	29	0.046426	down/up	constant
Bud 0' chilling/MD 10	protein	2643	171	0.244485	113	0.152355	14	0.0200361	0	0	46	0.062869	55	0.0794109	40	0.0581674	31	0.0519942	108	0.172897	down	constant
Bud 0' chilling/MD 10	burp domain-containing protein	75	166	0.237336	178	0.239992	230	0.329164	257	0.353347	572	0.781763	298	0.430263	210	0.305379	494	0.828553	62	0.0992556	up	down/up
Bud 0' chilling/MD 10	heat shock 70 kda protein	253	162	0.231617	19	0.0256172	5	0.00715574	68	0.0934926	177	0.241909	64	0.0924054	68	0.0988846	32	0.0536715	5	0.00800448	down/up	down
Bud 0' chilling/MD 10	ascorbate peroxidase	425	153	0.21875	84	0.113255	55	0.0787131	156	0.214483	97	0.132572	119	0.171816	96	0.139602	155	0.259971	237	0.379412	down/up	up
Bud 0' chilling/MID 10	protein	477	151	0.21589	37	0.0498861	36	0.0515213	62	0.0852433	6	0.00820031	10	0.0144383	21	0.0305379	18	0.0301902	9	0.0144081	down/up	constant
Bud 0' chilling/MID 10	arginine decarboxylase	148	149	0.213031	64	0.0862894	5	0.00715574	67	0.0921177	57	0.0779029	48	0.0693041	72	0.104701	53	0.0888934	41	0.0656368	down/up	constant
Bud 0' chilling/MID 10	lipoxygenase	182	149	0.213031	32	0.0431447	0	0	19	0.0261229	24	0.0328012	0	0	17	0.0247212	0	0	0	0	down	constant
Bud 0' chilling/MID 10	ccr4-associated factor	2614	149	0.213031	97	0.130782	11	0.0157426	98	0.134739	42	0.0574021	60	0.0866301	34	0.0494423	24	0.0402536	36	0.0576323	down/up	constant
Bud 0' chilling/MID 10	NA	83	141	0.201593	482	0.649867	296	0.42362	211	0.290102	289	0.394981	330	0.476465	129	0.18759	338	0.566905	8	0.0128072	up/down	down/up
Bud 0' chilling/MID 10	storage protein	1003	137	0.195874	251	0.338416	157	0.22469	308	0.423467	32	0.043735	34	0.0490904	72	0.104701	82	0.137533	67	0.10726	up	up
Bud 0' chilling/MID 10	metallothionein-like protein	105	135	0.193014	32	0.0431447	0	0	4	0.00549957	404	0.552154	293	0.423044	210	0.305379	14	0.0234813	301	0.48187	down	down
Bud 0' chilling/MID 10	alpha tubulin 1	191	133	0.190155	86	0.115951	98	0.140252	242	0.332724	77	0.105237	205	0.295986	75	0.109064	225	0.377377	0	0	down/up	up/down/up
Bud 0' chilling/MID 10	udp-glucose dehydrogenase	2596	133	0.190155	54	0.0728067	0	0	49	0.0673697	47	0.0642357	30	0.043315	65	0.0945221	44	0.0737983	44	0.0704394	down/up	constant
Bud 0' chilling/MID 10	abscisic stress ripening	21	132	0.188725	40	0.0539309	40	0.0572459	116	0.159487	127	0.173573	204	0.294542	95	0.138148	141	0.23649	72	0.115265	down/up	up/down/up
Bud 0' chilling/MID 10	thioredoxin h	2616	130	0.185866	64	0.0862894	30	0.0429344	120	0.164987	220	0.300678	0	0	0	0	160	0.268357	137	0.219323	down/up	down/up
Bud 0' chilling/MID 10	jasmonate zim-domain protein 1	25	129	0.184436	50	0.0674136	0	0	70	0.0962424	84	0.114804	142	0.205025	39	0.0567132	8	0.0134179	141	0.225726	down/up	up/down
Bud 0' chilling/MID 10	ribulose- -bisphosphate carboxylase oxygenase small subunit	2650	125	0.178717	106	0.142917	175	0.250451	0	0	189	0.25831	337	0.486572	25	0.0363546	0	0	0	0	down	up/down
Bud 0' chilling/MID 10	pollen allergen-like protein	41	122	0.174428	18	0.0242689	0	0	290	0.398719	29	0.0396348	0	0	21	0.0305379	75	0.125792	0	0	down/up	up
Bud 0' chilling/MID 10	protein	1629	121	0.172998	100	0.134827	74	0.105905	97	0.133364	224	0.306145	68	0.0981808	290	0.421714	85	0.142565	42	0.0672377	down/up	down/up/down
Bud 0' chilling/MID 10	histone h3	933	119	0.170139	91	0.122693	120	0.171738	106	0.145739	79	0.107971	0	0	72	0.104701	20	0.0335447	63	0.100856	constant	down/up/down
Bud 397' chilling/MID 4	NA	44	224	0.320261	282	0.380213	296	0.42362	211	0.290102	289	0.394981	330	0.476465	129	0.18759	338	0.566905	8	0.0128072	up/down	down/up
Bud 397' chilling/MID 4	protease inhibitor ii	2666	0	0	190	0.256172	111	0.158857	22	0.0302476	27	0.0369014	49	0.0707479	0	0	12	0.0201268	0	0	up/down	up/down
Bud 397' chilling/MID 4	dna binding	279	107	0.152982	186	0.250779	138	0.197498	91	0.125115	25	0.0341679	19	0.0274329	46	0.0668926	48	0.0805072	137	0.219323	up/down	up
Bud 397' chilling/MID 4	lipid binding protein	1101	96	0.137255	180	0.242689	78	0.11163	33	0.0453714	524	0.71616	484	0.698816	369	0.536595	48	0.0805072	152	0.243336	up/down	down
Bud 397' chilling/MID 4	hypothetical protein [Populus euphratica]	954	0	0	173	0.233251	0	0	0	0	14	0.019134	0	0	14	0.0203586	15	0.0251585	0	0	up/down	constant
Bud 397' chilling/MID 4	protein	395	286	0.408904	160	0.215724	31	0.0443656	110	0.151238	59	0.0806363	71	0.102512	50	0.0727093	45	0.0754755	38	0.0608341	down/up	constant
Bud 397' chilling/MID 4	pyrophosphate-dependent phosphofructokinase beta subunit	324	338	0.483251	156	0.21033	80	0.114492	321	0.44134	0	0	59	0.0851863	122	0.177411	80	0.134179	52	0.0832466	down/up	up/down
Bud 397' chilling/MID 4	lipid transfer protein	130	0	0	148	0.199544	136	0.194636	0	0	290	0.396348	63	0.0909616	0	0	0	0	0	0	up/down	down
Bud 397' chilling/MID 4	NA	49	224	0.320261	143	0.192803	296	0.42362	211	0.290102	309	0.422316	294	0.424487	129	0.18759	357	0.598772	8	0.0128072	down/up	down/up
Bud 397' chilling/MID 4	storage protein	2700	137	0.195874	143	0.192803	157	0.22469	119	0.163612	32	0.043735	34	0.0490904	72	0.104701	82	0.137533	67	0.10726	constant	up
Bud 397' chilling/MID 4	defensin 1	1386	0	0	141	0.190106	0	0	0	0	0	0	0	0	0	0	0	0	0	0	up/down	no reads
Bud 397' chilling/MID 4	group 4 late embryogenesis-abundant protein	2670	15	0.021446	139	0.18741	210	0.300541	30	0.0412468	86	0.117538	181	0.261334	181	0.263208	177	0.29687	0	0	up/down	up
Bud 397' chilling/ MID 4	high mobility group family	194	96	0.137255	133	0.17932	141	0.201792	112	0.153988	36	0.0492018	25	0.0360959	24	0.0349005	24	0.0402536	45	0.0720403	up/down	constant
Bud 397' chilling /MID 4	light-harvesting complex ii protein lhcb1	1134	109	0.155841	125	0.168534	56	0.0801443	176	0.241981	216	0.295211	203	0.293098	36	0.0523507	44	0.0737983	186	0.297767	down/up	down
Bud 397' chilling/MID 4	s-adenosyl-l-homocysteine hydrolase	249	91	0.130106	114	0.153703	53	0.0758508	0	0	70	0.0956702	84	0.121282	68	0.0988846	50	0.0838617	12	0.0192108	up/down	constant
Bud 397' chilling /MID 4	protein	368	0	0	113	0.152355	14	0.0200361	0	0	46	0.062869	55	0.0794109	40	0.0581674	31	0.0519942	108	0.172897	up/down	constant
Bud 397' chilling /MID 4	burp domain-containing protein	148	427	0.610497	112	0.151006	230	0.329164	303	0.416592	572	0.781763	298	0.430263	210	0.305379	613	1.02814	336	0.537901	down/up	down/up
Bud 397' chilling /MID 4	protein	907	338	0.483251	108	0.145613	0	0	347	0.477087	0	0	23	0.0332082	0	0	65	0.10902	0	0	down/up	up
Bud 397' chilling /MID 4	protein	168	65	0.0929328	106	0.142917	86	0.123079	38	0.0522459	28	0.0382681	19	0.0274329	22	0.0319921	0	0	48	0.076843	up/down	down
Bud 397' chilling /MID 4	ribulose- -bisphosphate carboxylase oxygenase small subunit	2742	125	0.178717	106	0.142917	175	0.250451	0	0	189	0.25831	337	0.486572	25	0.0363546	0	0	0	0	up/down	up/down
Bud 397' chilling/MID 4	amino acid selective channel protein	453	22	0.0314542	102	0.137524	83	0.118785	35	0.0481212	18	0.0246009	19	0.0274329	0	0	0	0	20	0.0320179	up/down	down
Bud 397' chilling /MID 4	pointed first leaf	116	58	0.0829247	101	0.136175	147	0.210379	152	0.208984	73	0.0997704	26	0.0375397	40	0.0581674	54	0.0905706	20	0.0320179	up	down/up
Bud 397' chilling /MID 4	protein	183	121	0.172998	100	0.134827	74	0.105905	97	0.133364	189	0.25831	68	0.0981808	290	0.421714	85	0.142565	42	0.0672377	down/up	down/up/down
Bud 397' chilling/ MID 4	ccr4-associated factor	210	149	0.213031	97	0.130782	11	0.0157426	98	0.134739	42	0.0574021	60	0.0866301	34	0.0494423	24	0.0402536	36	0.0576323	down/up	up/down
Bud 397' chilling/ MID 4	cyclophilin	32	60	0.0857841	96	0.129434	70	0.10018	53	0.0728693	50	0.0683359	183	0.264222	75	0.109064	0	0	58	0.092852	up/down	up/down
Bud 397' chilling/MID 4	NA	128	74	0.1058	96	0.129434	130	0.186049	104	0.142989	105	0.143505	136	0.196362	156	0.226853	265	0.444467	79	0.126471	up/down	up
Bud 397' chilling/MID 4	protein	2668	19	0.027165	96	0.129434	104	0.148839	8	0.0109991	0	0	19	0.0274329	0	0	0	0	33	0.0528296	up/down	constant
Bud 397' chilling/MID 4	60s ribosomal protein l7a	20	51	0.0729165	94	0.126738	110	0.157426	88	0.12099	66	0.0902034	50	0.0721917	42	0.0610758	69	0.115729	23	0.0368206	up	constant
Bud 397' chilling/MID 4	60s ribosomal protein l28	606	48	0.0686273	94	0.126738	98	0.140252	99	0.136114	44	0.0601356	46	0.0664164	29	0.0421714	31	0.0519942	40	0.0640359	up	constant
Bud 397' chilling/MID 4	lactoylglutathione lyase	1232	49	0.070057	94	0.126738	12	0.0171738	0	0	66	0.0902034	66	0.0952931	67	0.0974305	75	0.125792	94	0.150484	up/down	constant
Bud 789' chilling/MID 1	defensin protein	125	51	0.0729165	37	0.0498861	262	0.374961	61	0.0838684	17	0.0232342	0	0	0	0	0	0	0	0	up/down	down
Bud 789' chilling/MID 1	group 4 late embryogenesis-abundant protein	95	15	0.021446	139	0.18741	210	0.300541	12	0.0164987	86	0.117538	181	0.261334	181	0.263208	177	0.29687	0	0	up/down	up
Bud 789' chilling/MID 1	s-adenosylmethionine decarboxylase	617	40	0.0571894	44	0.059324	198	0.283367	51	0.0701195	0	0	20	0.0288767	66	0.0959763	38	0.0637349	24	0.0384215	up/down	constant
Bud 789' chilling/MID 1	ribulose- -bisphosphate carboxylase oxygenase small subunit	2592	125	0.178717	106	0.142917	175	0.250451	0	0	189	0.25831	337	0.486572	25	0.0363546	0	0	0	0	up/down	up/down
Bud 789' chilling/MID 1	ubiquitin extension protein	2577	0	0	13	0.0175275	171	0.244726	37	0.050871	149	0.203641	132	0.190586	0	0	0	0	0	0	up/down	down
Bud 789' chilling/MID 1	storage protein	2603	137	0.195874	143	0.192803	157	0.22469	119	0.163612	32	0.043735	34	0.0490904	72	0.104701	82	0.137533	67	0.10726	constant	up
Bud 789' chilling/MID 1	NA	22	0	0	425	0.573016	148	0.21181	211	0.290102	272	0.371747	306	0.441813	60	0.0872512	316	0.530006	0	0	up/down	down/up
Bud 789' chilling/MID 1	burp domain-containing protein	2601	427	0.610497	178	0.239992	146	0.208948	303	0.416592	572	0.781763	298	0.430263	210	0.305379	494	0.828553	336	0.537901	down/up	down/up
Bud 789' chilling/MID 1	high mobility group family	587	96	0.137255	133	0.17932	141	0.201792	112	0.153988	36	0.0492018	25	0.0360959	24	0.0349005	24	0.0402536	45	0.0720403	up/down	constant
Bud 789' chilling/MID 1	galactinol synthase 1	115	0	0	78	0.105165	140	0.200361	0	0	0	0	0	0	0	0	0	0	249	0.398623	up/down	no reads
Bud 789' chilling/MID 1	dna binding	346	107	0.152982	186	0.250779	138	0.197498	91	0.125115	25	0.0341679	19	0.0274329	46	0.0668926	48	0.0805072	137	0.219323	up/down	up
Bud 789' chilling/MID 1	lipid transfer protein	217	0	0	148	0.199544	136	0.194636	0	0	290	0.396348	0	0	0	0	0	0	0	0	up/down	down
Bud 789' chilling/MID 1	NA	1667	0	0	105	0.141569	130	0.186049	104	0.142989	105	0.143505	136	0.196362	156	0.226853	265	0.444467	79	0.126471	up	up
Bud 789' chilling/MID 1	"like" protein	48	0	0	82	0.110558	129	0.184618	48	0.0659948	79	0.107971	81	0.116951	43	0.06253	43	0.072121	36	0.0576323	up/down	down
Bud 789' chilling/MID 1	r3h domain containing	582	0	0	72	0.0970756	120	0.171738	14	0.0192485	16	0.0218675	40	0.0577534	26	0.0378088	31	0.0519942	32	0.0512287	up/down	constant
Bud 789' chilling/MID 1	histone h3	668	156	0.223039	127	0.171231	120	0.171738	135	0.18561	62	0.0847365	0	0	72	0.104701	20	0.0335447	89	0.14248	constant	down/up/down
Bud 789' chilling/MID 1	unnamed protein product [Vitis vinifera]	1097	0	0	64	0.0862894	112	0.160289	46	0.063245	0	0	65	0.0938493	50	0.0727093	35	0.0587032	72	0.115265	up/down	up
Bud 789' chilling/MID 1	60s ribosomal protein	1359	55	0.0786355	82	0.110558	112	0.160289	95	0.130615	48	0.0656024	50	0.0721917	57	0.0828886	67	0.112375	0	0	up/down	constant
Bud 789' chilling/MID 1	protease inhibitor ii	54	0	0	190	0.256172	111	0.158857	22	0.0302476	27	0.0369014	49	0.0707479	0	0	12	0.0201268	0	0	up/down	up/down
Bud 789' chilling/MID 1	60s ribosomal protein l7a	214	51	0.0729165	94	0.126738	110	0.157426	88	0.12099	66	0.0902034	50	0.0721917	42	0.0610758	69	0.115729	23	0.0368206	up/down	constant
Bud 789' chilling/MID 1	protein	163	7	0.0100081	82	0.110558	105	0.15027	17	0.0233732	0	0	7	0.0101068	0	0	0	0	38	0.0608341	up/down	constant
Bud 789' chilling/MID 1	protein	114	19	0.027165	96	0.129434	104	0.148839	8	0.0109991	0	0	19	0.0274329	0	0	0	0	33	0.0528296	up/down	constant
Bud 789' chilling/MID 1	protein	183	0	0	12	0.0161793	104	0.148839	0	0	0	0	0	0	0	0	0	0	43	0.0688385	up/down	no reads
Bud 789' chilling/MID 1	60s acidic ribosomal protein p0	2645	69	0.0986518	65	0.0876377	104	0.148839	97	0.133364	66	0.0902034	55	0.0794109	33	0.0479881	62	0.103988	0	0	up	constant
Bud 789' chilling/MID 1	protein	788	42	0.0600489	54	0.0728067	102	0.145977	40	0.0549957	0	0	0	0	23	0.0334463	9	0.0150951	10	0.016009	up/down	constant
Bud 789' chilling/MID 1	60s ribosomal protein l28	546	48	0.0686273	94	0.126738	98	0.140252	99	0.136114	0	0	46	0.0664164	29	0.0421714	31	0.0519942	40	0.0640359	up	up/down
Bud 789' chilling/MID 1	pathogenesis related protein pr10	786	22	0.0314542	0	0	98	0.140252	25	0.0343723	33	0.0451017	41	0.0591972	11	0.015996	63	0.105666	0	0	up/down	constant
Bud 789' chilling/MID 1	NA	1092	373	0.533291	63	0.0849411	98	0.140252	189	0.259855	4	0.00546687	0	0	18	0.0261753	10	0.0167723	8	0.0128072	down/up	constant
Bud 789' chilling/MID 1	translationally controlled tumor protein	2	31	0.0443218	64	0.0862894	97	0.138821	26	0.0357472	65	0.0888366	83	0.119838	92	0.133785	78	0.130824	33	0.0528296	up/down	constant
Bud 789' chilling/MID 1	granule-bound starch synthase	263	19	0.027165	8	0.0107862	96	0.13739	0	0	8	0.0109337	18	0.025989	0	0	0	0	83	0.132874	up/down	constant
Bud 1333' chilling/MID 2	pyrophosphate-dependent phosphofructokinase beta subunit	235	338	0.483251	156	0.21033	80	0.114492	297	0.408343	0	0	59	0.0851863	122	0.177411	80	0.134179	52	0.0832466	down/up	up/down
Bud 1333' chilling/MID 2	unknown [Glycine max]	2371	0	0	44	0.059324	39	0.0558148	286	0.393219	0	0	0	0	0	0	0	0	0	0	up	no reads
Bud 1333' chilling/MID 2	PREDICTED: hypothetical protein [Vitis vinifera]	141	122	0.174428	18	0.0242689	0	0	281	0.386345	29	0.0396348	0	0	21	0.0305379	75	0.125792	0	0	down/up	up
Bud 1333' chilling/MID 2	men-8 protein	2409	0	0	0	0	0	0	259	0.356097	0	0	0	0	0	0	0	0	0	0	up	no reads
Bud 1333' chilling/MID 2	lipid binding	122	0	0	0	0	0	0	251	0.345098	0	0	0	0	0	0	0	0	0	0	up	no reads
Bud 1333' chilling/MID 2	unknown [Picea sitchensis]	71	133	0.190155	86	0.115951	98	0.140252	236	0.324474	77	0.105237	205	0.295986	75	0.109064	225	0.377377	0	0	down/up	up/down/up
Bud 1333' chilling/MID 2	thaumatin-like protein	408	111	0.158701	31	0.0417964	15	0.0214672	236	0.324474	11	0.0150339	6	0.00866301	38	0.0552591	0	0	5	0.00800448	down/up	constant
Bud 1333' chilling/MID 2	af281656_1 transcription factor	877	290	0.414623	0	0	10	0.0143115	202	0.277728	0	0	0	0	126	0.183227	195	0.32706	151	0.241735	down/up	up
Bud 1333' chilling/MID 2	dehydration-induced protein rd22-like protein 1	2339	427	0.610497	178	0.239992	230	0.329164	201	0.276353	572	0.781763	298	0.430263	210	0.305379	613	1.02814	336	0.537901	down/up	down/up
Bud 1333' chilling/MID 2	NA	469	711	1.01654	171	0.230555	98	0.140252	189	0.259855	4	0.00546687	0	0	18	0.0261753	10	0.0167723	8	0.0128072	down/up	constant
Bud 1333' chilling/MID 2	chlorophyll a b-binding protein	2403	109	0.155841	125	0.168534	56	0.0801443	176	0.241981	216	0.295211	203	0.293098	36	0.0523507	44	0.0737983	186	0.297767	down/up	down
Bud 1333' chilling/MID 2	plastocyanin chloroplast	2364	36	0.0514705	28	0.0377516	20	0.0286229	166	0.228232	130	0.177673	120	0.17326	0	0	0	0	357	0.57152	up	down
Bud 1333' chilling/MID 2	predicted protein [Populus trichocarpa]	161	173	0.247344	72	0.0970756	74	0.105905	165	0.226857	14	0.019134	19	0.0274329	34	0.0494423	26	0.0436081	29	0.046426	down/up	constant
Bud 1333' chilling/MID 2	PREDICTED: hypothetical protein [Vitis vinifera]	1539	201	0.287377	108	0.145613	0	0	158	0.217233	0	0	23	0.0332082	0	0	65	0.10902	0	0	down/up	up
Bud 1333' chilling/MID 2	s-adenosylmethionine synthetase	450	144	0.205882	87	0.1173	15	0.0214672	150	0.206234	113	0.154439	143	0.206468	128	0.186136	52	0.0872161	13	0.0208117	down/up	up/down
Bud 1333' chilling/MID 2	cinnamoyl- reductase	99	0	0	0	0	0	0	144	0.197984	0	0	0	0	0	0	0	0	0	0	up	no reads
Bud 1333' chilling/MID 2	PREDICTED: hypothetical protein [Vitis vinifera]	352	200	0.285947	74	0.0997721	55	0.0787131	144	0.197984	116	0.158539	102	0.147271	80	0.116335	160	0.268357	16	0.0256143	down/up	down/up
Bud 1333' chilling/MID 2	nucleoside diphosphate kinase	52	96	0.137255	53	0.0714584	80	0.114492	139	0.19111	210	0.287011	205	0.295986	270	0.39263	110	0.184496	60	0.0960538	down/up	up/down
Bud 1333' chilling/MID 2	calreticulin	416	117	0.167279	45	0.0606722	0	0	139	0.19111	74	0.101137	77	0.111175	96	0.139602	42	0.0704438	24	0.0384215	down/up	constant
Bud 1333' chilling/MID 2	NA	784	224	0.320261	482	0.649867	296	0.42362	139	0.19111	289	0.394981	330	0.476465	129	0.18759	338	0.566905	8	0.0128072	up/down	down/up
Bud 1333' chilling/MID 2	hypothetical protein [Vitis vinifera]	147	180	0.257352	23	0.0310103	33	0.0472279	137	0.18836	180	0.246009	94	0.13572	0	0	31	0.0519942	0	0	down/up	down
Bud 1333' chilling/MID 2	sucrose synthase	313	87	0.124387	0	0	0	0	135	0.18561	21	0.0287011	14	0.0202137	0	0	0	0	0	0	down/up	down
Bud 1333' chilling/MID 2	pointed first leaf	1154	58	0.0829247	117	0.157748	147	0.210379	133	0.182861	73	0.0997704	26	0.0375397	40	0.0581674	54	0.0905706	20	0.0320179	up	constant
Bud 1333' chilling/MID 2	thioredoxin h	782	130	0.185866	64	0.0862894	30	0.0429344	120	0.164987	220	0.300678	0	0	0	0	160	0.268357	137	0.219323	down/up	down/up
Bud 1333' chilling/MID 2	60s ribosomal protein	2294	50	0.0714868	86	0.115951	95	0.135959	116	0.159487	90	0.123005	76	0.109731	31	0.0450798	42	0.0704438	32	0.0512287	up	down
Bud 1333' chilling/MID 2	abscisic stress ripening protein homolog	2388	132	0.188725	40	0.0539309	40	0.0572459	116	0.159487	127	0.173573	204	0.294542	95	0.138148	141	0.23649	72	0.115265	down/up	up/down/up
Bud 1333' chilling/MID 2	h2b_goshi ame: full=histone h2b	2404	25	0.0357434	16	0.0215724	0	0	116	0.159487	17	0.0232342	0	0	12	0.0174502	0	0	0	0	down/up	constant
Bud 1333' chilling/MID 2	chloroplast carbonic anhydrase	251	0	0	0	0	0	0	115	0.158113	10	0.0136672	0	0	0	0	0	0	467	0.747619	up	constant
Bud 1333' chilling/MID 2	high mobility group protein	598	96	0.137255	133	0.17932	141	0.201792	112	0.153988	36	0.0492018	25	0.0360959	24	0.0349005	24	0.0402536	45	0.0720403	up/down	constant
Green fruit/MID 6	metallothionein-like protein	323	135	0.193014	32	0.0431447	0	0	10	0.0137489	404	0.552154	293	0.423044	210	0.305379	14	0.0234813	301	0.48187	down	down
Green fruit/MID 6	burp domain-containing protein	221	427	0.610497	178	0.239992	230	0.329164	257	0.353347	372	0.508419	298	0.430263	210	0.305379	613	1.02814	336	0.537901	down/up	down/up
Green fruit/MID 6	lipid transfer protein	2235	0	0	148	0.199544	136	0.194636	0	0	290	0.396348	0	0	0	0	0	0	0	0	up/down	down
Green fruit/MID 6	dehydrin protein	360	0	0	8	0.0107862	34	0.048659	0	0	266	0.363547	197	0.284435	122	0.177411	45	0.0754755	0	0	up/down	down
Green fruit/MID 6	2s albumin	2228	0	0	180	0.242689	6	0.00858688	0	0	232	0.317079	438	0.6324	104	0.151235	165	0.276743	0	0	up/down	up/down/up
Green fruit/MID 6	pectate lyase	191	0	0	0	0	7	0.010018	0	0	230	0.314345	217	0.313312	432	0.628208	28	0.0469625	0	0	constant	up/down
Green fruit/MID 6	acid invertase	99	0	0	0	0	0	0	0	0	228	0.311612	208	0.300318	272	0.395539	134	0.224749	0	0	no reads	up/down
Green fruit/MID 6	thioredoxin h	100	130	0.185866	64	0.0862894	30	0.0429344	120	0.164987	220	0.300678	0	0	0	0	160	0.268357	137	0.219323	down/up	down/up
Green fruit/MID 6	light-harvesting complex ii protein lhcb1	374	109	0.155841	125	0.168534	56	0.0801443	176	0.241981	216	0.295211	203	0.293098	36	0.0523507	44	0.0737983	186	0.297767	down/up	down
Green fruit/MID 6	cysteine proteinase precursor	292	33	0.0471813	33	0.044493	40	0.0572459	21	0.0288727	215	0.293844	263	0.379729	377	0.548228	127	0.213009	54	0.0864484	constant	up/down
Green fruit/MID 6	nucleoside diphosphate kinase	187	96	0.137255	53	0.0714584	80	0.114492	139	0.19111	210	0.287011	205	0.295986	270	0.39263	110	0.184496	60	0.0960538	down/up	up/down
Green fruit/MID 6	NA	56	224	0.320261	482	0.649867	296	0.42362	211	0.290102	208	0.284277	330	0.476465	129	0.18759	338	0.566905	8	0.0128072	up/down	up/down/up
Green fruit/MID 6	NA	12	42	0.0600489	0	0	0	0	0	0	200	0.273344	258	0.372509	0	0	127	0.213009	29	0.046426	down	down/up
Green fruit/MID 6	NA	263	0	0	0	0	0	0	0	0	204	0.27881	0	0	0	0	0	0	0	0	no reads	down
Green fruit/MID 6	at5g25610 t14c9_150	32	427	0.610497	178	0.239992	230	0.329164	303	0.416592	200	0.273344	298	0.430263	210	0.305379	613	1.02814	336	0.537901	down/up	up/down/up
Green fruit/MID 6	protein	388	0	0	0	0	0	0	0	0	199	0.271977	0	0	0	0	0	0	0	0	no reads	down
Green fruit/MID 6	endo-beta- -glucanase	86	6	0.00857841	0	0	7	0.010018	0	0	197	0.269243	119	0.171816	141	0.20504	14	0.0234813	0	0	constant	down
Green fruit/MID 6	sah7 protein	560	69	0.0986518	51	0.0687619	17	0.0243295	97	0.133364	195	0.26651	157	0.226682	182	0.264662	147	0.246553	9	0.0144081	down/up	constant
Green fruit/MID 6	protein	14	121	0.172998	100	0.134827	74	0.105905	97	0.133364	189	0.25831	68	0.0981808	290	0.421714	85	0.142565	42	0.0672377	down/up	down/up/down
Green fruit/MID 6	ribulose- -bisphosphate carboxylase oxygenase small subunit	57	125	0.178717	106	0.142917	175	0.250451	0	0	189	0.25831	337	0.486572	25	0.0363546	0	0	0	0	up/down	up/down
Green fruit/MID 6	tonoplast intrinsic	309	180	0.257352	23	0.0310103	33	0.0472279	137	0.18836	180	0.246009	94	0.13572	0	0	31	0.0519942	0	0	down/up	down/up
Green fruit/MID 6	NA	385	255	0.364583	259	0.349202	300	0.429344	165	0.226857	173	0.236442	313	0.45192	57	0.0828886	206	0.34551	73	0.116865	down	up/down/up
Green fruit/MID 6	class i chitinase	58	17	0.0243055	20	0.0269654	47	0.0672639	10	0.0137489	172	0.235075	160	0.231014	227	0.3301	20	0.0335447	7	0.0112063	up/down	up/down
Green fruit/MID 6	NA	116	299	0.427491	259	0.349202	300	0.429344	165	0.226857	169	0.230975	313	0.45192	57	0.0828886	210	0.352219	73	0.116865	down	up/down/up
Green fruit/MID 6	major latex-like protein	2206	72	0.102941	44	0.059324	38	0.0543836	0	0	168	0.229609	45	0.0649726	114	0.165777	37	0.0620576	0	0	down	down/up/down
Green fruit/MID 6	class i extracellular chitinase	59	17	0.0243055	20	0.0269654	47	0.0672639	10	0.0137489	160	0.218675	0	0	227	0.3301	20	0.0335447	7	0.0112063	up/down	down/up/down
Green fruit/MID 6	ful-like protein 2	283	0	0	0	0	0	0	7	0.00962424	157	0.214575	410	0.591972	121	0.175956	85	0.142565	0	0	constant	up/down
Green fruit/MID 6	metallothionein-like protein	220	58	0.0829247	0	0	0	0	86	0.118241	154	0.210475	208	0.300318	85	0.123606	153	0.256617	0	0	down/up	down/up
Green fruit/MID 6	aquaporin	64	15	0.021446	21	0.0283137	22	0.0314852	8	0.0109991	151	0.206374	95	0.137164	137	0.199223	81	0.135856	11	0.0176099	constant	constant
Green fruit/MID 6	inorganic pyrophosphatase	209	22	0.0314542	59	0.0795481	85	0.121648	39	0.0536208	144	0.196807	102	0.147271	80	0.116335	41	0.0687666	93	0.148883	up/down	down
Green fruit/MID 6	chloroplast protein 12	29	15	0.021446	245	0.330327	30	0.0429344	40	0.0549957	141	0.192707	0	0	126	0.183227	35	0.0587032	228	0.365004	up/down	down/up/down
White fruit/MID 7	ribulose- -bisphosphate carboxylase oxygenase small subunit	1996	125	0.178717	286	0.385606	181	0.259038	0	0	689	0.941668	337	0.486572	129	0.18759	12	0.0201268	0	0	up/down	down
White fruit/MID 7	metallothionein-like protein	1965	135	0.193014	32	0.0431447	0	0	10	0.0137489	404	0.552154	293	0.423044	210	0.305379	14	0.0234813	301	0.48187	down	down
White fruit/MID 7	cysteine proteinase precursor	197	33	0.0471813	33	0.044493	40	0.0572459	21	0.0288727	215	0.293844	263	0.379729	377	0.548228	127	0.213009	54	0.0864484	constant	up/down
White fruit/MID 7	NA	75	42	0.0600489	0	0	0	0	0	0	200	0.273344	258	0.372509	0	0	127	0.213009	29	0.046426	down	up/down/up
White fruit/MID 7	NA	249	199	0.284517	425	0.573016	206	0.294816	211	0.290102	272	0.371747	243	0.350852	60	0.0872512	316	0.530006	0	0	up/down	down/up
White fruit/MID 7	ap1-like protein	59	0	0	0	0	0	0	7	0.00962424	157	0.214575	210	0.303205	121	0.175956	85	0.142565	0	0	constant	up/down
White fruit/MID 7	chloroplast protein 12	1976	15	0.021446	65	0.0876377	24	0.0343475	40	0.0549957	141	0.192707	209	0.301761	22	0.0319921	23	0.0385764	228	0.365004	up/down	up/down
White fruit/MID 7	acid invertase	8	0	0	0	0	0	0	0	0	228	0.311612	208	0.300318	272	0.395539	134	0.224749	0	0	no reads	up/down
White fruit/MID 7	pectate lyase	232	0	0	0	0	0	0	0	0	267	0.364914	208	0.300318	432	0.628208	28	0.0469625	0	0	no reads	down/up/down
White fruit/MID 7	metallothionein-like protein	1992	58	0.0829247	0	0	0	0	86	0.118241	154	0.210475	208	0.300318	85	0.123606	153	0.256617	0	0	down/up	up/down/up
White fruit/MID 7	nucleoside diphosphate kinase	2024	96	0.137255	53	0.0714584	80	0.114492	139	0.19111	210	0.287011	205	0.295986	270	0.39263	110	0.184496	60	0.0960538	down/up	up/down
White fruit/MID 7	light-harvesting complex ii protein lhcb1	78	109	0.155841	125	0.168534	56	0.0801443	176	0.241981	216	0.295211	203	0.293098	36	0.0523507	44	0.0737983	186	0.297767	down/up	down
White fruit/MID 7	f chain improved model of plant photosystem i	260	0	0	0	0	0	0	0	0	0	0	202	0.291655	0	0	0	0	0	0	no reads	up/down
White fruit/MID 7	ful-like protein 1	2004	0	0	0	0	0	0	7	0.00962424	157	0.214575	200	0.288767	121	0.175956	85	0.142565	0	0	constant	up/down
White fruit/MID 7	flavonoid 3 -hydroxylase	509	5	0.00714868	0	0	0	0	0	0	100	0.136672	199	0.287323	135	0.196315	268	0.449499	0	0	constant	up/down/up
White fruit/MID 7	dehydrin protein	18	0	0	8	0.0107862	34	0.048659	0	0	266	0.363547	197	0.284435	122	0.177411	45	0.0754755	0	0	up/down	down
White fruit/MID 7	alpha tubulin 1	1977	133	0.190155	86	0.115951	98	0.140252	242	0.332724	77	0.105237	194	0.280104	75	0.109064	225	0.377377	0	0	down/up	up/down/up
White fruit/MID 7	abscisic stress ripening	1972	132	0.188725	40	0.0539309	40	0.0572459	116	0.159487	127	0.173573	191	0.275772	95	0.138148	141	0.23649	72	0.115265	down/up	up/down/up
White fruit/MID 7	group 4 late embryogenesis-abundant protein	2011	15	0.021446	139	0.18741	210	0.300541	12	0.0164987	86	0.117538	181	0.261334	181	0.263208	177	0.29687	0	0	up/down	up
White fruit/MID 7	burp domain-containing protein	307	427	0.610497	178	0.239992	230	0.329164	303	0.416592	572	0.781763	175	0.252671	210	0.305379	613	1.02814	336	0.537901	down/up	down/up
White fruit/MID 7	NA	1947	255	0.364583	259	0.349202	300	0.429344	165	0.226857	458	0.625957	174	0.251227	57	0.0828886	206	0.34551	73	0.116865	up/down	down/up
White fruit/MID 7	elongation factor 1-	1	164	0.234477	164	0.221117	82	0.117354	215	0.295602	194	0.265143	167	0.24112	233	0.338825	336	0.56355	59	0.0944529	down/up	down/up
White fruit/MID 7	21 kda protein	20	0	0	0	0	0	0	0	0	124	0.169473	163	0.235345	168	0.244303	0	0	0	0	no reads	up/down
White fruit/MID 7	hydrophobic protein lti6a	151	44	0.0629084	0	0	7	0.010018	14	0.0192485	0	0	161	0.232457	0	0	90	0.150951	0	0	down	up/down/up
White fruit/MID 7	class i chitinase	191	17	0.0243055	20	0.0269654	47	0.0672639	10	0.0137489	332	0.45375	160	0.231014	227	0.3301	20	0.0335447	16	0.0256143	up/down	down/up/down
White fruit/MID 7	sah7 protein	2029	69	0.0986518	51	0.0687619	17	0.0243295	97	0.133364	195	0.26651	157	0.226682	182	0.264662	147	0.246553	0	0	down/up	constant
Pink fruit/ MID 8	pectate lyase	80	0	0	0	0	0	0	0	0	267	0.364914	217	0.313312	374	0.543866	28	0.0469625	0	0	no reads	down/up/down
Pink fruit/ MID 8	cytochrome b5	276	55	0.0786355	0	0	5	0.00715574	38	0.0522459	15	0.0205008	76	0.109731	358	0.520599	163	0.273389	16	0.0256143	down/up	up/down
Pink fruit/ MID 8	cysteine protease-like protein	1955	33	0.0471813	33	0.044493	40	0.0572459	13	0.0178736	215	0.293844	263	0.379729	296	0.430439	127	0.213009	54	0.0864484	down	up/down
Pink fruit/ MID 8	protein	86	121	0.172998	100	0.134827	74	0.105905	97	0.133364	224	0.306145	80	0.115507	290	0.421714	85	0.142565	92	0.147282	down	down/up/down
Pink fruit/ MID 8	cyclophilin	3	103	0.147263	48	0.0647171	44	0.0629705	93	0.127865	104	0.142139	80	0.115507	277	0.402809	156	0.261648	17	0.0272152	down/up	down/up/down
Pink fruit/ MID 8	beta- soluble isoenzyme i	36	0	0	0	0	0	0	0	0	228	0.311612	208	0.300318	272	0.395539	134	0.224749	0	0	no reads	up/down
Pink fruit/ MID 8	nucleoside diphosphate kinase	1947	96	0.137255	53	0.0714584	80	0.114492	139	0.19111	210	0.287011	205	0.295986	270	0.39263	110	0.184496	60	0.0960538	down/up	up/down
Pink fruit/ MID 8	pectate lyase	65	0	0	0	0	0	0	0	0	85	0.116171	89	0.128501	262	0.380997	23	0.0385764	0	0	no reads	up/down
Pink fruit/ MID 8	glutathione peroxidase	1908	114	0.16299	72	0.0970756	33	0.0472279	43	0.0591203	65	0.0888366	55	0.0794109	245	0.356276	112	0.18785	74	0.118466	down	up/down
Pink fruit/ MID 8	metallothionein-like protein	46	135	0.193014	32	0.0431447	0	0	10	0.0137489	404	0.552154	293	0.423044	210	0.305379	14	0.0234813	301	0.48187	down	down
Pink fruit/ MID 8	1-aminocyclopropane-1-carboxylate oxidase	1930	39	0.0557597	0	0	0	0	19	0.0261229	15	0.0205008	30	0.043315	203	0.2952	259	0.434403	0	0	down/up	up
Pink fruit/MID 8	chalcone synthase	73	175	0.250204	52	0.0701102	14	0.0200361	14	0.0192485	43	0.0587689	45	0.0649726	201	0.292291	80	0.134179	62	0.0992556	down	up/down
Pink fruit/MID 8	anthocyanidin synthase	254	56	0.0800652	0	0	0	0	31	0.0426216	20	0.0273344	5	0.00721917	201	0.292291	49	0.0821844	61	0.0976547	down/up	up/down
Pink fruit/MID 8	legumin-like protein	277	0	0	0	0	0	0	0	0	25	0.0341679	106	0.153046	190	0.276295	0	0	0	0	no reads	up/down
Pink fruit/MID 8	sah7 protein	303	69	0.0986518	51	0.0687619	17	0.0243295	97	0.133364	195	0.26651	157	0.226682	182	0.264662	147	0.246553	9	0.0144081	down/up	constant
Pink fruit/MID 8	class i extracellular chitinase	1907	17	0.0243055	20	0.0269654	47	0.0672639	10	0.0137489	332	0.45375	160	0.231014	182	0.264662	20	0.0335447	7	0.0112063	up/down	down
Pink fruit/ MID 8	group 4 late embryogenesis-abundant protein	1954	15	0.021446	139	0.18741	210	0.300541	12	0.0164987	86	0.117538	181	0.261334	181	0.263208	177	0.29687	0	0	up/down	up
Pink fruit/ MID 8	aquaporin	97	12	0.0171568	17	0.0229206	23	0.0329164	11	0.0151238	108	0.147606	122	0.176148	171	0.248666	105	0.176109	0	0	constant	constant
Pink fruit/ MID 8	4-hydroxyphenylpyruvate dioxygenase	358	0	0	9	0.0121344	0	0	0	0	42	0.0574021	70	0.101068	170	0.247212	39	0.0654121	0	0	constant	up/down
Pink fruit/MID 8	polygalacturonase-1 non-catalytic subunit beta	18	10	0.0142974	43	0.0579757	10	0.0143115	27	0.0371221	136	0.185874	75	0.108288	169	0.245757	52	0.0872161	41	0.0656368	up/down	down/up/down
Pink fruit/MID 8	pectinesterase inhibitor	75	0	0	0	0	0	0	0	0	124	0.169473	163	0.235345	168	0.244303	0	0	0	0	no reads	up/down
Pink fruit/ MID 8	actin	1912	63	0.0900733	60	0.0808963	67	0.0958869	102	0.140239	146	0.199541	72	0.103956	168	0.244303	166	0.278421	13	0.0208117	up	down/up
Pink fruit/ MID 8	burp domain-containing protein	1742	508	0.726306	375	0.505602	243	0.347769	290	0.398719	596	0.814564	397	0.573202	163	0.237032	744	1.24786	488	0.781237	down/up	down/up
Blue fruit/ MID 3	aspartic proteinase	104	55	0.0786355	67	0.0903342	58	0.0830066	37	0.050871	119	0.162639	89	0.128501	142	0.206494	312	0.523297	65	0.104058	constant	down/up
Blue fruit/ MID 3	burp domain-containing protein	100	427	0.610497	178	0.239992	230	0.329164	257	0.353347	500	0.683359	298	0.430263	210	0.305379	285	0.478011	596	0.954134	down/up	down/up
Blue fruit/ MID 3	flavonoid 3 -hydroxylase	15	0	0	0	0	0	0	0	0	100	0.136672	199	0.287323	135	0.196315	268	0.449499	0	0	no reads	up/down/up
Blue fruit/ MID 3	1-aminocyclopropane-1-carboxylate oxidase	128	39	0.0557597	0	0	0	0	19	0.0261229	15	0.0205008	30	0.043315	203	0.2952	259	0.434403	0	0	down/up	up
Blue fruit/ MID 3	unknown [Picea sitchensis]	10	133	0.190155	86	0.115951	17	0.0243295	242	0.332724	114	0.155806	239	0.345077	75	0.109064	225	0.377377	0	0	down/up	up/down/up
Blue fruit/ MID 3	NA	787	74	0.1058	105	0.141569	137	0.196067	104	0.142989	105	0.143505	136	0.196362	156	0.226853	223	0.374023	79	0.126471	up/down	up
Blue fruit/ MID 3	NA	151	224	0.320261	482	0.649867	296	0.42362	211	0.290102	289	0.394981	330	0.476465	129	0.18759	209	0.350542	8	0.0128072	up/down	down/up
Blue fruit/ MID 3	burp domain-containing protein	1914	427	0.610497	178	0.239992	230	0.329164	303	0.416592	572	0.781763	298	0.430263	210	0.305379	209	0.350542	336	0.537901	down/up	down
Blue fruit/ MID 3	af281656_1 transcription factor	89	290	0.414623	0	0	10	0.0143115	202	0.277728	0	0	0	0	126	0.183227	195	0.32706	151	0.241735	down/up	up
Blue fruit/ MID 3	thioredoxin h-	1913	50	0.0714868	58	0.0781998	33	0.0472279	31	0.0426216	0	0	85	0.122726	104	0.151235	181	0.303579	47	0.0752421	constant	up
Blue fruit/ MID 3	late embryogenesis abundant protein	1906	15	0.021446	139	0.18741	210	0.300541	12	0.0164987	86	0.117538	181	0.261334	181	0.263208	177	0.29687	0	0	up/down	up
Blue fruit/ MID 3	PREDICTED: hypothetical protein [Vitis vinifera]	1918	0	0	0	0	14	0.0200361	0	0	12	0.0164006	49	0.0707479	54	0.078526	167	0.280098	19	0.030417	constant	up
Blue fruit/ MID 3	cytochrome b5	179	55	0.0786355	47	0.0633688	5	0.00715574	38	0.0522459	15	0.0205008	76	0.109731	358	0.520599	163	0.273389	16	0.0256143	down/up	up/down
Blue fruit/ MID 3	thioredoxin h	37	130	0.185866	64	0.0862894	30	0.0429344	120	0.164987	220	0.300678	0	0	0	0	160	0.268357	17	0.0272152	down/up	down/up
Blue fruit/ MID 3	PREDICTED: hypothetical protein [Vitis vinifera]	1934	200	0.285947	74	0.0997721	55	0.0787131	144	0.197984	116	0.158539	102	0.147271	80	0.116335	160	0.268357	16	0.0256143	down/up	down/up
Blue fruit/ MID 3	elongation factor 1-alpha	235	129	0.184436	142	0.191455	82	0.117354	215	0.295602	194	0.265143	255	0.368178	233	0.338825	158	0.265003	34	0.0544305	down/up	up/down
Blue fruit/ MID 3	PREDICTED: hypothetical protein isoform 2 [Vitis vinifera]	69	67	0.0957923	110	0.14831	112	0.160289	98	0.134739	73	0.0997704	34	0.0490904	73	0.106156	156	0.261648	0	0	up	up
Blue fruit/ MID 3	cyclophilin [Camellia oleifera]	212	103	0.147263	48	0.0647171	44	0.0629705	93	0.127865	104	0.142139	80	0.115507	277	0.402809	156	0.261648	17	0.0272152	down/up	up/down
Blue fruit/ MID 3	metallothionein-like protein	1902	58	0.0829247	0	0	0	0	86	0.118241	386	0.527553	208	0.300318	85	0.123606	153	0.256617	0	0	down/up	down/up
Blue fruit/ MID 3	acyl- -binding protein	753	57	0.0814949	41	0.0552792	40	0.0572459	78	0.107242	127	0.173573	102	0.147271	106	0.154144	150	0.251585	44	0.0704394	constant	up
Blue fruit/ MID 3	pollen-specific protein c13	1891	69	0.0986518	51	0.0687619	17	0.0243295	97	0.133364	195	0.26651	157	0.226682	182	0.264662	147	0.246553	9	0.0144081	down/up	constant
Blue fruit/ MID 3	unnamed protein product [Vitis vinifera]	1900	17	0.0243055	36	0.0485378	51	0.0729885	31	0.0426216	129	0.176307	128	0.184811	138	0.200678	146	0.244876	31	0.0496278	up/down	constant
Blue fruit/ MID 3	flavonol 4-	1930	0	0	0	0	0	0	0	0	71	0.097037	74	0.106844	143	0.207949	145	0.243199	0	0	no reads	up
Blue fruit/ MID 3	cii small heat shock protein 1	162	7	0.0100081	0	0	0	0	0	0	0	0	0	0	66	0.0959763	142	0.238167	11	0.0176099	constant	up
Blue fruit/ MID 3	abscisic stress ripening protein homolog	1939	132	0.188725	40	0.0539309	40	0.0572459	116	0.159487	127	0.173573	204	0.294542	95	0.138148	141	0.23649	72	0.115265	down/up	up/down/up
Blue fruit/ MID 3	glutathione s-transferase	1919	100	0.142974	15	0.0202241	84	0.120216	0	0	0	0	0	0	148	0.21522	139	0.233135	0	0	down/up/down	up
Blue fruit/ MID 3	NA	53	299	0.427491	259	0.349202	300	0.429344	165	0.226857	458	0.625957	313	0.45192	57	0.0828886	137	0.229781	73	0.116865	down	down/up
Blue fruit/ MID 3	vacuolar invertase	199	0	0	0	0	0	0	0	0	228	0.311612	208	0.300318	272	0.395539	134	0.224749	0	0	no reads	up/down
Blue fruit/ MID 3	fructose-bisphosphate aldolase-like protein	378	56	0.0800652	32	0.0431447	51	0.0729885	82	0.112741	86	0.117538	59	0.0851863	134	0.194861	129	0.216363	17	0.0272152	constant	up
Blue fruit/ MID 3	PREDICTED: hypothetical protein [Vitis vinifera]	1933	0	0	0	0	0	0	0	0	101	0.138038	132	0.190586	111	0.161415	129	0.216363	0	0	no reads	constant
Blue fruit/ MID 3	elongation factor 1 alpha	32	164	0.234477	165	0.222465	82	0.117354	215	0.295602	194	0.265143	289	0.417268	233	0.338825	128	0.214686	59	0.0944529	down/up	up/down
Blue fruit/ MID 3	NA	11	42	0.0600489	0	0	0	0	0	0	200	0.273344	258	0.372509	0	0	127	0.213009	29	0.046426	down	up/down/up
Blue fruit/ MID 3	unknown [Populus trichocarpa x Populus deltoides]	113	33	0.0471813	33	0.044493	40	0.0572459	21	0.0288727	215	0.293844	263	0.379729	377	0.548228	127	0.213009	54	0.0864484	constant	up/down
Blue fruit/ MID 3	homogentisate -	38	0	0	15	0.0202241	11	0.0157426	5	0.00687446	96	0.131205	89	0.128501	106	0.154144	126	0.211331	0	0	constant	constant
Blue fruit/ MID 3	phosphoenolpyruvate carboxykinase	122	0	0	0	0	0	0	0	0	37	0.0505686	68	0.0981808	175	0.254483	126	0.211331	0	0	no reads	up/down
Leaves/MID 5	type iii chlorophyll a b-binding protein	1734	20	0.0285947	19	0.0256172	16	0.0228984	46	0.063245	51	0.0697026	50	0.0721917	0	0	6	0.0100634	523	0.837269	up	down
Leaves/MID 5	carbonic anhydrase	1779	0	0	0	0	0	0	115	0.158113	10	0.0136672	0	0	0	0	0	0	467	0.747619	up	constant
Leaves/MID 5	glutamine synthetase	34	64	0.0915031	21	0.0283137	0	0	74	0.101742	145	0.198174	127	0.183367	86	0.12506	68	0.114052	422	0.675578	down/up	down
Leaves/MID 5	plastocyanin chloroplast	76	36	0.0514705	28	0.0377516	20	0.0286229	166	0.228232	130	0.177673	120	0.17326	0	0	0	0	357	0.57152	up	down
Leaves/MID 5	metallothionein-like protein	227	135	0.193014	32	0.0431447	0	0	10	0.0137489	404	0.552154	293	0.423044	210	0.305379	14	0.0234813	301	0.48187	down	down
Leaves/MID 5	lhca2 protein	158	26	0.0371731	23	0.0310103	43	0.0615393	61	0.0838684	78	0.106604	57	0.0822986	0	0	6	0.0100634	295	0.472264	up	down
Leaves/MID 5	fructose bisphosphate aldolase	102	19	0.027165	22	0.029662	58	0.0830066	25	0.0343723	35	0.0478351	19	0.0274329	0	0	0	0	275	0.440247	up/down	down
Leaves/MID 5	catalase	1711	5	0.00714868	30	0.0404482	22	0.0314852	33	0.0453714	56	0.0765362	70	0.101068	39	0.0567132	74	0.124115	267	0.427439	up	constant
Leaves/MID 5	burp domain-containing protein	1714	427	0.610497	178	0.239992	230	0.329164	303	0.416592	572	0.781763	298	0.430263	210	0.305379	613	1.02814	266	0.425838	down/up	down/up
Leaves/MID 5	thiamin biosynthetic enzyme	9	36	0.0514705	66	0.088986	56	0.0801443	58	0.0797437	103	0.140772	52	0.0750794	12	0.0174502	77	0.129147	260	0.416233	constant	down/up
Leaves/MID 5	galactinol synthase 1	63	0	0	71	0.0957273	140	0.200361	0	0	0	0	0	0	0	0	0	0	249	0.398623	up/down	no reads
Leaves/MID 5	aminotransferase 2	649	0	0	43	0.0579757	74	0.105905	22	0.0302476	0	0	0	0	0	0	0	0	249	0.398623	up/down	no reads
Leaves/MID 5	NA	178	57	0.0814949	0	0	0	0	42	0.0577455	0	0	0	0	0	0	0	0	238	0.381013	down/up	no reads
Leaves/MID 5	chloroplast protein 12	248	15	0.021446	65	0.0876377	24	0.0343475	40	0.0549957	141	0.192707	209	0.301761	22	0.0319921	23	0.0385764	228	0.365004	up/down	up/down
Leaves/MID 5	ascorbate peroxidase	51	193	0.275939	84	0.113255	55	0.0787131	156	0.214483	97	0.132572	119	0.171816	96	0.139602	155	0.259971	219	0.350596	down/up	up
Leaves/MID 5	at3g26650 mlj15_5	1750	15	0.021446	15	0.0202241	13	0.0186049	58	0.0797437	21	0.0287011	8	0.0115507	0	0	0	0	200	0.320179	up	constant
Leaves/MID 5	glycolate oxidase	17	0	0	0	0	0	0	14	0.0192485	17	0.0232342	12	0.017326	0	0	0	0	191	0.305771	constant	constant
Leaves/MID 5	light-harvesting complex ii protein lhcb1	7	109	0.155841	125	0.168534	56	0.0801443	176	0.241981	216	0.295211	203	0.293098	36	0.0523507	44	0.0737983	186	0.297767	down/up	down
Leaves/MID 5	psi-p (photosystem i p subunit) dna binding	1756	12	0.0171568	25	0.0337068	17	0.0243295	33	0.0453714	11	0.0150339	13	0.0187699	0	0	0	0	183	0.292964	constant	constant
Leaves/MID 5	peroxisomal membrane	30	0	0	0	0	22	0.0314852	0	0	92	0.125738	158	0.228126	6	0.00872512	12	0.0201268	179	0.28656	up/down	up/down
Leaves/MID 5	unknown [Medicago truncatula]	186	21	0.0300244	37	0.0498861	22	0.0314852	50	0.0687446	26	0.0355347	27	0.0389835	40	0.0581674	18	0.0301902	178	0.28496	constant	constant
Leaves/MID 5	photosystem ii reaction center w chloroplast	1735	15	0.021446	32	0.0431447	17	0.0243295	0	0	50	0.0683359	0	0	9	0.0130877	0	0	173	0.276955	constant	down
Leaves/MID 5	light-harvesting complex ii protein lhcb3	271	21	0.0300244	11	0.014831	0	0	34	0.0467463	20	0.0273344	5	0.00721917	5	0.00727093	0	0	172	0.275354	down/up	down

## Sheet: Total Reads
Library	Number of Reads Assembled
Bud 0' chilling/MID 10	69943
Bud 397' chilling/MID 4	74169
Bud 789' chilling/MID 1	69874
Bud 1333' chilling/MID 2	72733
Green fruit/MID 6	73168
White fruit/MID 7	69260
Pink fruit/ MID 8	68767
Ripe fruit /MID 3	59622
Leaves/MID 5	62465
